# Supplementary material for: Asymptomatic Abnormalities in the Knee, Shoulder, and Ankle Joints of Collegiate Athletes: A Cross-Sectional MRI-Based Comparative Study
Source: Diagnostics (Basel). 2026 Apr 29;16(9):1335. doi: 10.3390/diagnostics16091335 (PMC13163245; doi:10.3390/diagnostics16091335)
Supplement: Supplementary file 1 [file diagnostics-16-01335-s001.zip]

Archive with 1 entries (1 files):
- diagnostics-4276126-supplementary.pdf
